# Supplementary material for: Lineage trajectories and fate determinants of postnatal neural stem cells and ependymal cells in the developing ventricular zone
Source: PLoS Biol. 2025 Jul 30;23(7):e3003318. doi: 10.1371/journal.pbio.3003318 (PMC12327645; doi:10.1371/journal.pbio.3003318)
Supplement: S5 Table — (CSV) [file pbio.3003318.s014.csv]

1110004E09Rik
1110017D15Rik
1110032A03Rik
1500015O10Rik
1700001C02Rik
1700001L19Rik
1700003E16Rik
1700003E24Rik
1700007G11Rik
1700007J10Rik
1700007K13Rik
1700008K24Rik
1700010K24Rik
1700011C11Rik
1700011I03Rik
1700012B09Rik
1700013F07Rik
1700016C15Rik
1700016K19Rik
1700017J07Rik
1700018F24Rik
1700019B21Rik
1700019G24Rik
1700024G13Rik
1700024P16Rik
1700028P14Rik
1700029J07Rik
1700030J22Rik
1700040L02Rik
1700086L19Rik
1700088E04Rik
1700095J07Rik
1700097N02Rik
1700120C14Rik
1810008I18Rik
1810011H11Rik
2010204K13Rik
2010300C02Rik
2210408I21Rik
2310030G06Rik
2310043L19Rik
2410004P03Rik
2600014E21Rik
2610028H24Rik
2610301B20Rik
2700046G09Rik
2700094K13Rik
2700099C18Rik
2810417H13Rik
2810468N07Rik
2900052N01Rik
3110035E14Rik
3300002A11Rik
4732419C18Rik
4833427G06Rik
4921504E06Rik
4930412C18Rik
4930415O20Rik
4930432E11Rik
4930444P10Rik
4930478K11Rik
4930509K18Rik
4930511M06Rik
4930550C14Rik
4930572K03Rik
4932443I19Rik
4933407L21Rik
4933434E20Rik
4933439K11Rik
5330413P13Rik
5430427O19Rik
6430531B16Rik
6430548M08Rik
6820408C15Rik
7530428D23Rik
9130017K11Rik
9130230L23Rik
9530053A07Rik
9930111J21Rik1
9930111J21Rik2
A330032B11Rik
A330069E16Rik
A730020E08Rik
A730032A03Rik
A730035I17Rik
A730046J19Rik
A930009A15Rik
Aard
Abat
Abcc9
Abcg8
Abhd14a
Abhd16b
Ablim1
Abracl
Acot5
Acot6
Acsl3
Acta2
Actc1
Actr3b
Acyp1
Adam28
Adam32
Adamts18
Adamts20
Adap2
Adap2os
Adgb
Adgre1
Adgrl3
Adss
Aebp1
Agbl2
Agpat4
Agt
Ahnak
Ahsa1
AI506816
AI593442
AI662270
Aif1
Aig1
Aim1
Ak7
Ak8
Ak9
Akap12
Akap14
Akr1c12
Akr1c14
Akr7a5
Alas2
Aldh1a3
Aldh1l1
Aldoa
Aldoc
Alox8
Als2cr12
Amn
Ang
Ank3
Ankrd42
Ankrd54
Ankrd66
Anks1b
Anln
Ano3
Anp32b
Anp32e
Anxa1
Anxa2
Anxa5
Anxa8
Aoc1
Ap4s1
Apoc1
Apoc3
Apoe
Aqp4
Arc
Arhgap11a
Arhgap19
Arhgdib
Arhgdig
Arl4d
Arl6ip1
Armc3
Armc4
Arpp21
Arx
Asb4
Ascc1
Ascl1
Asns
Aspm
Atad2
Atad5
Atf3
Atp13a5
Atp1a1
Atp1a2
Atp6v0a4
AU021092
AU040972
Aurka
Aurkb
AW011738
B230209E15Rik
B230312C02Rik
B3gnt4
B930036N10Rik
B9d1
Barx2
Basp1
Baz1a
Baz1b
Bbof1
Bbox1
BC023719
BC028528
BC048546
BC049715
BC050972
BC051019
BC061195
Bcan
Bcas1
Bcl11a
Bcl11b
Bcl2a1b
Bcl2l10
Bhlhe22
Bhlhe23
Bicc1
Bin2
Birc5
Blm
Bmp4
Bola1
Bora
Bphl
Bpifa3
Bpifc
Brca1
Brca2
Brinp1
Brinp2
Brinp3
Bst2
Btbd16
Btbd17
Btg2
Bub1
Bub1b
Bub3
C1qa
C1qb
C1qc
C1ql1
C1ql3
C1qtnf3
C1qtnf4
C2cd4b
C330027C09Rik
C3ar1
C4b
Cacna1s
Cacng4
Calb1
Calb2
Calcoco2
Calcrl
Cald1
Calm2
Calml4
Caly
Capsl
Car10
Car3
Car4
Car8
Car9
Cartpt
Casc1
Casc5
Casq1
Casq2
Catip
Cav2
Cbarp
Cby1
Ccdc103
Ccdc108
Ccdc113
Ccdc114
Ccdc121
Ccdc14
Ccdc146
Ccdc148
Ccdc150
Ccdc151
Ccdc153
Ccdc157
Ccdc158
Ccdc162
Ccdc170
Ccdc171
Ccdc173
Ccdc18
Ccdc180
Ccdc189
Ccdc191
Ccdc30
Ccdc33
Ccdc34
Ccdc39
Ccdc40
Ccdc60
Ccdc61
Ccdc65
Ccdc67
Ccdc74a
Ccdc78
Ccdc79
Ccdc80
Ccdc81
Ccdc87
Ccdc89
Ccdc96
Cckbr
Ccl2
Ccl3
Ccl4
Ccl7
Ccna1
Ccna2
Ccnb1
Ccnb2
Ccnd1
Ccnd2
Ccne1
Ccne2
Ccnf
Ccng2
Ccno
Ccp110
Ccpg1os
Cd14
Cd1d1
Cd2
Cd22
Cd248
Cd24a
Cd300c2
Cd300lf
Cd52
Cd53
Cd55
Cd79b
Cd82
Cd86
Cdc20
Cdc20b
Cdc25b
Cdc25c
Cdc42ep3
Cdc6
Cdca2
Cdca3
Cdca5
Cdca7
Cdca8
Cdh7
Cdh8
Cdhr3
Cdhr4
Cdk1
Cdk2ap1
Cdk5rap2
Cdk6
Cdkl2
Cdkl4
Cdkn1a
Cdkn1c
Cdkn2c
Cdkn2d
Cdkn3
Cdo1
Cds1
Cebpd
Celf4
Cenpa
Cenpe
Cenpf
Cenph
Cenpk
Cenpm
Cenpu
Cenpw
Cep126
Cep128
Cep135
Cep164
Cep290
Cep295
Cep350
Cep41
Cep55
Cep70
Cep83
Cep89
Cep95
Cetn2
Cetn4
Cfap100
Cfap126
Cfap157
Cfap161
Cfap206
Cfap221
Cfap36
Cfap43
Cfap44
Cfap45
Cfap46
Cfap52
Cfap53
Cfap54
Cfap57
Cfap58
Cfap61
Cfap69
Cfap70
Cfap74
Cfap77
Cftr
Ch25h
Chac1
Chaf1b
Chchd10
Chchd6
Chd3
Chd7
Chl1
Chrna3
Chst2
Cit
Cited2
Ckap2
Ckap2l
Ckap5
Ckb
Ckmt2
Cks1b
Cks2
Clca3a2
Cldn10
Cldn11
Clec1b
Clec3b
Clic6
Clmn
Clmp
Clspn
Clu
Cluap1
Clvs1
Cmtm8
Cnksr2
Cnr2
Cntln
Cntn1
Cntnap2
Cntrl
Col12a1
Col26a1
Col3a1
Col4a1
Col4a2
Col6a5
Col9a3
Coro1c
Cox6b2
Cp
Cpa1
Cpe
Cplx2
Cpn1
Cpne4
Crabp1
Creb3l3
Crh
Crim1
Crip1
Crip2
Crip3
Crlf1
Crmp1
Crocc2
Cryab
Crybb1
Crygn
Crym
Csf1r
Csmd1
Csmd3
Cspg4
Cspg5
Csrp2
Cst3
Cst7
Ctgf
Ctsh
Ctsl
Ctss
Cx3cr1
Cxcl1
Cxcl10
Cxcl12
Cxcl2
Cyb561
Cyct
Cyp51
Cyr61
D030028A08Rik
D10Wsu102e
D430036J16Rik
D430041D05Rik
D430042O09Rik
D830044I16Rik
D930020B18Rik
Dalrd3
Dapl1
Daw1
Dbf4
Dbx1
Dbx2
Dcdc2a
Dcdc5
Dct
Dctpp1
Dcx
Ddah1
Ddx39
Defb11
Dek
Depdc1a
Dgat2
Dhfr
Dhh
Dhrs7
Diaph3
Dio2
Dio3
Dkc1
Dkkl1
Dlec1
Dleu7
Dlgap5
Dlk1
Dll1
Dll3
Dlx1
Dlx1as
Dlx2
Dlx4
Dlx4os
Dlx5
Dlx6
Dlx6os1
Dlx6os2
Dmkn
Dmrt2
Dmrtb1
Dnaaf1
Dnaaf3
Dnah1
Dnah10
Dnah11
Dnah12
Dnah2
Dnah3
Dnah5
Dnah6
Dnah7b
Dnah7c
Dnah8
Dnah9
Dnaic1
Dnaic2
Dnaja4
Dnajb13
Dnajc15
Dnajc6
Dnajc9
Dnal1
Dnali1
Dnm3
Dnmt1
Dnph1
Dpp6
Dpy19l2
Dpy30
Dpysl3
Dqx1
Draxin
Drc1
Drc7
Dscam
Dsg2
Dst
Dthd1
Dtl
Dtx1
Dusp1
Dusp14
Dusp6
Dut
Dxo
Dync2h1
Dynll1
Dynlrb2
Dyx1c1
Dzank1
E2f1
E2f7
E2f8
Ebf1
Ecscr
Ect2
Ednrb
Eea1
Efcab1
Efcab10
Efcab12
Efcc1
Efhb
Efhc1
Efhc2
Egfr
Egr1
Egr4
Ehbp1l1
Eif4a1
Eif5a
Elavl2
Elavl3
Elavl4
Elfn1
Elmod1
Eln
Elof1
Elovl7
Eml2
Emp1
Emp2
Emp3
Enc1
Enkur
Eno4
Enpep
Enpp2
Enpp6
Eomes
Epcam
Epha3
Ephx4
Epn2
Eps8
Erbb4
Erdr1
Erich2
Erich3
Erlin2
Esam
Esco2
Esr1
Esr2
Ets1
Etv1
Ezh2
F13a1
Faah
Fabp7
Fam107a
Fam110a
Fam111a
Fam129a
Fam134b
Fam135b
Fam161a
Fam166b
Fam181b
Fam183b
Fam210b
Fam212b
Fam216a
Fam216b
Fam229b
Fam46a
Fam47e
Fam50b
Fam60a
Fam64a
Fam81a
Fam81b
Fam83a
Fam83d
Fam92b
Fam98c
Fank1
Fbln2
Fbxl13
Fbxo2
Fbxo36
Fbxo43
Fbxo5
Fcer1g
Fcgr3
Fcgr4
Fcrls
Fen1
Fev
Fgf15
Fgfbp3
Fgfr1op
Fgfr3
Fhad1
Fhl1
Fhod3
Fignl1
Fli1
Flrt2
Flt1
Fmo1
Folr1
Fos
Fosb
Foxa2
Foxc1
Foxd1
Foxd3
Foxj1
Foxm1
Foxn4
Foxp2
Frat2
Frmpd4
Frrs1l
Fsip1
Fstl5
Fxyd1
G2e3
Gaa
Gabbr2
Gabrb1
Gad1
Gad2
Gadd45b
Gadd45g
Gal
Gap43
Gas1
Gas2l3
Gas6
Gatm
Gcg
Gcnt1
Gdf10
Gdf15
Gfap
Gfod2
Gja1
Gja4
Gjb1
Gjc3
Glud1
Glyat
Gm10037
Gm10046
Gm10354
Gm10419
Gm10425
Gm10505
Gm10693
Gm10719
Gm10735
Gm10827
Gm11168
Gm11232
Gm11627
Gm11837
Gm11897
Gm11992
Gm12144
Gm12326
Gm12462
Gm12861
Gm12968
Gm13075
Gm13656
Gm13861
Gm13889
Gm14005
Gm14204
Gm14207
Gm14442
Gm15124
Gm15170
Gm15689
Gm16006
Gm16096
Gm16160
Gm16201
Gm16222
Gm17018
Gm17019
Gm17171
Gm17455
Gm19409
Gm19590
Gm20125
Gm20417
Gm20442
Gm20461
Gm20589
Gm20711
Gm21095
Gm21149
Gm21190
Gm21846
Gm26562
Gm26717
Gm26730
Gm26735
Gm26737
Gm26772
Gm26777
Gm26822
Gm26870
Gm26871
Gm26872
Gm26909
Gm26965
Gm28050
Gm28178
Gm28578
Gm28694
Gm28729
Gm29260
Gm29508
Gm29538
Gm29666
Gm33050
Gm3448
Gm35147
Gm37194
Gm37234
Gm37464
Gm37731
Gm37760
Gm37800
Gm37802
Gm37846
Gm38071
Gm38105
Gm38165
Gm38299
Gm4117
Gm42418
Gm42523
Gm4258
Gm42583
Gm42798
Gm43076
Gm43123
Gm43175
Gm43337
Gm43409
Gm43883
Gm44109
Gm44129
Gm44428
Gm44846
Gm45138
Gm45163
Gm45184
Gm4951
Gm5617
Gm5936
Gm609
Gm626
Gm7173
Gm7361
Gm7369
Gm813
Gm8251
Gm867
Gm973
Gm9899
Gmnc
Gmnn
Gna14
Gnal
Gng3
Gnl3
Got1l1
Gp6
Gpd1
Gpr101
Gpr17
Gpr37l1
Gpr83
Gpsm2
Gpx4
Grb10
Grem1
Gria1
Gria2
Grin3a
Grk4
Grm1
Grm3
Grm5
Grpr
Gse1
Gsta4
Gstm1
Gsx1
Gsx2
Gtsf1l
Gucy1a3
H19
H1f0
H1fx
H2-Aa
H2afx
H2afz
H2-Eb1
H2-K1
H60c
Hacd1
Hap1
Hapln1
Hat1
Hba-a1
Hba-a2
Hba-x
Hbb-bs
Hbb-bt
Hc
Hcn1
Hdc
Hdgf
Hells
Helt
Hemgn
Hes1
Hes3
Hes5
Hes6
Hexb
Hfe
Hgf
Higd1b
Hip1
Hipk1
Hirip3
Hist1h1a
Hist1h1b
Hist1h1c
Hist1h1d
Hist1h1e
Hist1h2ab
Hist1h2ae
Hist1h2af
Hist1h2ak
Hist1h2an
Hist1h2ap
Hist1h2bb
Hist1h2bc
Hist1h2be
Hist1h2bj
Hist1h2bm
Hist1h2bn
Hist1h3b
Hist1h3c
Hist1h3e
Hist1h3f
Hist1h3i
Hist1h4c
Hist1h4d
Hist1h4h
Hist2h2ac
Hist2h2bb
Hist3h2ba
Hjurp
Hmgb1
Hmgb2
Hmgb3
Hmgcs1
Hmgcs2
Hmgn2
Hmgn5
Hmmr
Hmox1
Hn1
Hnf1a
Hnrnpa1
Hnrnpa3
Hnrnpab
Hnrnpu
Homer2
Hopx
Hoxa10
Hp
Hpgd
Hrasls
Hrk
Hs3st1
Hs3st4
Hs6st2
Hsp90aa1
Hspa1a
Hspa1b
Hspa2
Hspa4l
Hspa8
Hspb1
Hspb11
Hspd1
Hsph1
Htatip2
Htr3a
Htr5b
Htra1
Hydin
Hyls1
Ibsp
Id1
Id2
Id3
Ido1
Ido2
Ier2
Ier3
Ifi203
Ifi27
Ifit1
Ifit3
Ifitm1
Ifitm2
Ifitm3
Ifrd1
Ift140
Ift172
Ift20
Ift22
Ift43
Ift74
Ift81
Ift88
Igf1
Igf2
Igfbp2
Igfbp3
Igfbp4
Igfbp5
Igfbp7
Igfbpl1
Ighd
Ighm
Iigp1
Il10ra
Il34
Ildr2
Ina
Incenp
Insm1
Iqca
Iqcd
Iqcf6
Iqcg
Iqub
Irgc1
Irx1
Irx3
Irx5
Isg15
Isl1
Islr2
Itga1
Itga4
Itgam
Itih5
Itpr2
Jag1
Jhy
Josd2
Jun
Junb
Kcnc1
Kcnd2
Kcne2
Kcnip1
Kcnj12
Kcnj8
Kcnk1
Kcnk2
Kcnk7
Kcnq1ot1
Kcnq3
Kctd1
Kctd12
Kctd14
Kctd19
Kif11
Kif14
Kif15
Kif18a
Kif18b
Kif20a
Kif20b
Kif22
Kif23
Kif26b
Kif27
Kif2c
Kif4
Kif6
Kif9
Kifc1
Kitl
Kl
Klf10
Klf2
Klf4
Klf6
Klhdc7a
Klhdc9
Klk10
Kmt5a
Kndc1
Knstrn
Kpna2
Krt18
Krt8
Lama3
Lama4
Lamb1
Lamc3
Laptm5
Layn
Lbp
Lbx2
Lca5
Lca5l
Ldha
Lect1
Lgals1
Lgals3
Lgals3bp
Lgals7
Lhfpl3
Lhx6
Lig1
Lima1
Lims2
Lin7a
Lipg
Lix1
Lmnb1
Lmo1
Lmo3
Lockd
Loxl2
Lpar1
Lrat
Lrguk
Lrp1b
Lrp2
Lrp8
Lrrc10b
Lrrc18
Lrrc2
Lrrc23
Lrrc31
Lrrc34
Lrrc36
Lrrc43
Lrrc46
Lrrc48
Lrrc51
Lrrc6
Lrrc7
Lrrc71
Lrrc73
Lrrc74b
Lrrfip1
Lrriq1
Lrrtm3
Lrwd1
Lsm12
Lsm2
Lsmem1
Ltb
Ltc4s
Luzp2
Lxn
Ly6h
Ly6i
Ly86
Lyar
Lyz2
Lzts1
Maats1
Mad2l1
Maf
Mag
Malrd1
Map1a
Map1b
Map3k1
Map3k19
Map9
Mapk15
Mapre3
Marc1
March10
Mat1a
Matn4
Mbp
Mcidas
Mcm2
Mcm3
Mcm4
Mcm5
Mcm6
Mcm7
Mctp1
Mdc1
Mdh1b
Mdm1
Me2
Me3
Med9os
Meg3
Meig1
Meiob
Melk
Meox1
Mest
Metrn
Mettl1
Mfap4
Mfge8
Mfi2
Mfng
Mgarp
Mgll
Mia
Miat
Mif
Mif4gd
Miip
Mir124a-1hg
Mis18bp1
Mki67
Mkrn2os
Mlf1
Mllt11
Mmp9
Mndal
Mns1
Morn3
Morn5
Mpeg1
Mpped2
Mrpl24
Ms4a6b
Msantd1
Mt1
Mt2
Mt3
Mthfd2
Mtl5
mt-Rnr1
Musk
Mxd3
Mxra7
Myb
Mycbp
Mycbpap
Mycn
Myh6
Myl4
Myl9
Mylk
Mylk3
Myo15b
Myo16
Myo1b
Myo1e
Myo5b
Myo5c
Myo7a
Myo7b
Myrfl
Myt1
Myt1l
Naaa
Nags
Nasp
Nat9
Nav2
Nav3
Ncald
Ncam1
Ncan
Ncapd2
Ncapd3
Ncapg
Ncapg2
Ncaph
Nceh1
Ncf1
Ncf2
Ncl
Ncor2
Ndc80
Nde1
Ndufa4l2
Ndufaf3
Neat1
Neb
Necab2
Nefm
Neil3
Nek1
Nek10
Nek11
Nek2
Nell1
Nell2
Nes
Neto1
Neu2
Neu4
Neurl1a
Neurod1
Neurod2
Neurod6
Neurog2
Nexn
Nfasc
Nfkbia
Ngb
Nid1
Nin
Nkain4
Nkapl
Nkd1
Nkx2-1
Nkx2-4
Nkx6-2
Nkx6-3
Nlk
Nmb
Nme5
Nme9
Nmral1
Nnat
Nnmt
Nodal
Nol4
Nop56
Nop58
Nos1
Notum
Npas1
Npas4
Nphp1
Npm1
Npm3
Npnt
Nppc
Nptx1
Nptx2
Npvf
Npy
Nr2f1
Nr2f2
Nr4a1
Nr4a3
Nrep
Nrgn
Nrn1
Nrp1
Nrxn1
Nrxn3
Nsg2
Ntng1
Ntrk2
Nts
Ntsr2
Nucks1
Nudc
Nudt14
Nudt4
Nuf2
Nusap1
Nxph1
Oasl1
Oasl2
Ocln
Odc1
Odf2l
Odf3b
Ogn
Olfr332
Olig1
Olig2
Oma1
Opcml
Osbpl1a
Osbpl3
Oscp1
Otof
Oxct1
P2ry12
Pa2g4
Pabpc1
Pacrg
Pak3
Pam16
Parm1
Pawr
Pax3
Pax6
Pbk
Pbld2
Pbx3
Pbx4
Pbxip1
Pcdh11x
Pcdh15
Pcdh7
Pcdh8
Pcdhb7
Pcdhb9
Pcm1
Pcna
Pcnt
Pcolce
Pcp4
Pcp4l1
Pcsk6
Pde1a
Pde6h
Pdgfa
Pdgfra
Pdlim2
Pdzrn4
Pea15a
Peg3
Pfkp
Phf10
Phkg1
Phlda1
Phlda3
Phtf1
Phyhipl
Pi15
Pi16
Pif1
Pifo
Pih1d2
Pih1h3b
Pik3r1
Pikfyve
Pitpnm1
Pitpnm2os2
Piwil4
Pla2g16
Pla2g2d
Pla2g3
Pla2g7
Plagl1
Plat
Plb1
Pld4
Plec
Plekha2
Plekhb1
Plet1
Plin5
Plk1
Plk4
Pllp
Plp1
Plppr1
Plppr4
Plppr5
Pltp
Plvap
Plxna2
Plxna4
Plxnc1
Pmepa1
Pmf1
Pmp22
Pnlip
Pnpo
Poc1a
Poc5
Pola1
Pou2f2
Pou3f1
Pou3f4
Ppfibp1
Ppil6
Ppp1r14a
Ppp1r14b
Ppp1r14c
Ppp1r16b
Ppp1r32
Ppp1r35
Ppp1r36
Prc1
Prelp
Prepl
Prex2
Prim1
Prkar2b
Prkcq
Prm2
Prokr2
Prox1
Prr29
Prr7
Prrg4
Prss23
Prss43
Prss56
Prss57
Psrc1
Ptch1
Ptchd3
Ptcra
Pter
Ptgds
Ptges3
Ptgr1
Ptgs1
Pth2
Ptpn7
Ptprc
Ptpre
Ptprz1
Ptrf
Pttg1
Ptx3
Ptx4
Rac2
Racgap1
Rad21
Rad50
Rad51
Rad51ap1
Ramp1
Ran
Ranbp1
Rangap1
Rangrf
Rapgef5
Rarres2
Rasal3
Rasl10a
Rassf9
Rbakdn
Rbbp8
Rbfox1
Rbfox3
Rbks
Rbm47
Rbms1
Rbp1
Rbp2
Rcsd1
Retn
Rev3l
Rfc4
Rgcc
Rgs1
Rgs16
Rgs22
Rgs4
Rgs5
Rhcg
Rhoh
Rhox5
Ribc1
Ribc2
Riiad1
Ripply3
Rlbp1
Rmst
Rnase4
Rnaseh2c
Rnd3
Rnf128
Rnf138rt1
Rnf32
Robo2
Ropn1l
Rp1
RP23-106I21.5
RP23-300I4.1
RP23-300I4.3
RP23-472M3.1
RP24-144M14.4
RP24-160I20.1
RP24-160I20.3
RP24-266E2.1
Rpa2
Rpgrip1l
Rph3a
Rpl10a-ps2
Rpl39l
Rprml
Rptoros
Rrm1
Rrm2
Rsad2
Rsph1
Rsph10b
Rsph4a
Rsph9
Rspo2
Rtkn2
Runx1t1
Ruvbl1
Ruvbl2
Rxfp3
S100a1
S100a10
S100a11
S100a13
S100a3
S100a4
S100a6
S100b
S100g
S1pr1
Sap30bpos
Sapcd2
Saxo2
Scg2
Scin
Scn3a
Scn4b
Scn7a
Scn9a
Scnn1a
Scrg1
Scrn1
Sdccag8
Sdpr
Sec14l3
Sec24d
Selm
Sema3c
Sema5a
Sepp1
Sept4
Serpina3n
Serpinb1a
Serpinb1b
Serpinb6b
Serpine2
Serpinf1
Set
Sfrp1
Sfrp5
Sfxn5
Sgol1
Sgol2a
Sh3d19
Shank2
Shcbp1
Shh
Shisa8
Shtn1
Siglec1
Siglech
Six3
Six3os1
Ska1
Ska2
Slamf1
Slbp
Slc14a2
Slc16a12
Slc17a6
Slc17a8
Slc18a2
Slc1a1
Slc1a2
Slc22a13
Slc22a2
Slc22a7
Slc26a3
Slc35g3
Slc38a1
Slc38a11
Slc47a2
Slc4a10
Slc4a4
Slc5a4b
Slc6a11
Slc6a12
Slc6a20a
Slc7a11
Slco1c1
Slfn9
Slit2
Sln
Smarca5
Smarcc1
Smc1a
Smc2
Smc4
Smim22
Smim24
Smim5
Smim9
Smkr-ps
Smoc1
Smpdl3a
Snhg1
Snhg11
Sntg1
Sntn
Soat2
Socs3
Sod3
Sord
Sostdc1
Sox10
Sox11
Sox4
Sox8
Sp5
Sp8
Sp9
Spa17
Spaca9
Spag1
Spag16
Spag17
Spag5
Spag6l
Spag8
Sparc
Sparcl1
Spata17
Spata18
Spata24
Spata33
Spata6
Spc24
Spc25
Spdl1
Spef1
Spef2
Sphkap
Spi1
Spint2
Sprr2b
Spry1
Spta1
Sptbn1
Sptlc3
Srm
Srpx2
Srrm4
Srsf7
Ssbp4
Sst
Sstr2
St18
St3gal6
St6galnac5
Stc1
Stc2
Steap1
Stil
Stk32a
Stk33
Stmn1
Stmn2
Stmn4
Stmnd1
Stox1
Stpg1
Strbp
Styxl1
Sugt1
Sulf1
Sulf2
Sult2b1
Supt16
Swi5
Syne1
Syne2
Synm
Synpr
Syt1
Syt10
Syt4
Syt5
Sytl2
T2
Tacc2
Tacc3
Tagln
Tagln2
Tagln3
Tango6
Tbata
Tbc1d31
Tbr1
Tbxa2r
Tc2n
Tcea3
Tcf15
Tcf19
Tchh
Tchp
Tcp11
Tcp11l2
Tcp11x2
Tcte1
Tcte3
Tctex1d1
Tctex1d2
Tctex1d4
Tctn2
Tdrd12
Tekt1
Tekt3
Tekt4
Tenm1
Tenm3
Tenm4
Tesc
Tescl
Tex13
Tex15
Tex16
Tex26
Tex40
Tfap2d
Tfdp1
Tfeb
Tfpi
Tg
Tgfb2
Tgfbr3
Thbs1
Thrsp
Thsd7a
Tiam2
Timeless
Timp2
Timp4
Tjp3
Tk1
Tm4sf1
Tmem100
Tmem107
Tmem132b
Tmem132d
Tmem138
Tmem176b
Tmem190
Tmem2
Tmem204
Tmem212
Tmem232
Tmem233
Tmem255b
Tmem47
Tmem53
Tmem67
Tmigd1
Tmpo
Tmprss11d
Tnc
Tnf
Tnfrsf19
Tnfsf8
Tnni2
Tnnt3
Tnr
Tomm20l
Top2a
Tpm2
Tpm4
Tppp3
Tpx2
Traf3ip1
Traf3ip2
Traf4
Trem2
Tril
Trim2
Trim37
Trim59
Trim60
Troap
Trp53i11
Trp73
Trpc4
Trpc7
Trpv1
Tsga10
Tsga10ip
Tshz2
Tsix
Tsnaxip1
Tspan2
Tspo
Ttc12
Ttc16
Ttc21a
Ttc25
Ttc29
Ttc30b
Ttc9b
Ttk
Ttll3
Ttll6
Ttll9
Ttn
Ttr
Ttyh1
Tuba1b
Tuba1c
Tubb2a
Tubb3
Tubb4b
Tubb5
Tubb6
Tulp3
Txn1
Tyms
Tyrobp
Ube2c
Ube2ql1
Ube2s
Ube2t
Ubxn10
Ubxn11
Uhrf1
Ulk4
Unc5d
Uncx
Ung
Urah
Usp1
Usp18
Usp26
Vcam1
Vcan
Veph1
Vim
Vit
Vpreb3
Vtn
Vwa3a
Vwc2l
Wdr35
Wdr54
Wdr60
Wdr63
Wdr66
Wdr78
Wdr90
Wdr92
Wdr93
Wdr95
Whsc1
Wif1
Wnt4
Wnt8a
Wnt8b
Wwc1
Xaf1
Xist
Xlr5b
Xylt1
Zbbx
Zdbf2
Zeb1
Zeb2
Zfhx3
Zfhx4
Zfp36
Zfp459
Zfp474
Zfp503
Zfp704
Zic1
Zic4
Zmynd10
Zmynd12
Znrd1as
Zp3
