# Supplementary material for: Lineage trajectories and fate determinants of postnatal neural stem cells and ependymal cells in the developing ventricular zone
Source: PLoS Biol. 2025 Jul 30;23(7):e3003318. doi: 10.1371/journal.pbio.3003318 (PMC12327645; doi:10.1371/journal.pbio.3003318)
Supplement: S1 Data — (XLSX) [file pbio.3003318.s016.xlsx]

## Sheet: Fig 2
Immunostaining (2F)
	Indicated cells/Total cells
TUBB3+PDGFRA-	181/300
TUBB3-PDGFRA+	104/300
TUBB3+PDGFRA+	15/300
DCX+Nkx2.2-	254/474
DCX-Nkx2.2+	200/474
DCX+Nkx2.2+	20/474
DCX+OLIG2-	104/164
DCX-OLIG2+	49/164
DCX+OLIG2+	11/164

## Sheet: Fig 5
qPCR (5B, 5F, 5H)
Experiments	1	2	3
NC	1	1	1
Mcidas-si1	0.343	0.299	0.299
Mcidas-si2	0.059	0.036	0.044
si-Npas1	0.061	0.136	0.196
si-Foxa2	0.368	0.185	0.28
Immunoblotting (5C)
Experiments	1	2	3
NC	1	1	1
Lhx2-si1	0.383	0.187	0.15
Lhx2-si2	0.337	0.145	0.209
Centriole immunostaining (5D, 5I)
Experiments	EPCs/Total cells
	1	2	3
NC	154/466	127/436	114/353
Mcidas-si1	65/328	61/421	68/353
Mcidas-si2	24/258	20/370	8/183
Lhx2-si1	128/285	103/199	178/387
Lhx2-si2	210/466	262/578	287/608
si-Npas1	78/352	50/257	63/338
Centriole immunostaining (5J)
Experiments	EPCs/Total cells
	1	2	3
NC	116/285	69/172	105/280
si-Foxj1	46/467	44/275	42/290
si-Foxa2	119/290	110/288	126/279
Cilium immunostaining (5K)
Experiments	EPCs/Total cells
	1	2	3
NC	161/359	182/374	190/398
si-Foxj1	17/304	18/314	22/321
si-Foxa2	57/244	57/194	68/219

## Sheet: Fig 6
Immunoblotting (6B)
Experiments	1	2	3
TFEB d-3	1	1	1
TFEB d+1	1.86	2.32	2.27
TFEB d+5	2.98	2.72	2.71
LAMP1 d-3	1	1	1
LAMP1 d+1	0.85	0.61	0.36
LAMP1 d+5	0.52	0.5	0.4
LAMP2 d-3	1	1	1
LAMP2 d+1	1.14	0.93	1.07
LAMP2 d+5	1.36	0.36	0.28
Immunoblotting (6C)
Experiments	1	2	3
NC	1	1	1
Tfeb-si1	0.165	0.31	0.153
Tfeb-si2	0.18	0.265	0.08
Centriole immunostaining (6D)
Experiments	EPCs/Total cells
	1	2	3
NC	154/466	127/436	114/353
Tfeb-si1	156/218	286/406	385/587
Tfeb-si2	178/319	305/494	259/413
Cilium immunostaining (6E)
Experiments	EPCs/Total cells
	1	2	3
NC	161/359	182/374	190/398
Tfeb-si1	407/449	316/358	381/431
Tfeb-si2	198/268	198/262	230/290
RNA-seq (6G)
Experiments		1	2	3
Tfeb	NC	0.740478	0.689511	0.717961
	Tfeb-si1	0.277244	0.193065	0.161336
Notch1	NC	1.41046	1.36827	1.38689
	Tfeb-si1	1.37509	1.37456	1.33887
Notch2	NC	1.60395	1.59428	1.58769
	Tfeb-si1	1.48423	1.49594	1.46349
Notch3	NC	0.518754	0.530286	0.496396
	Tfeb-si1	0.0164688	0.162521	0.188151
Hes1	NC	0.908475	0.866094	0.91482
	Tfeb-si1	0.810613	0.843448	0.83039
Lamp1	NC	2.47	2.48915	2.48548
	Tfeb-si1	2.49107	2.50338	2.49559
Ctsd	NC	2.61997	2.60235	2.60781
	Tfeb-si1	2.60315	2.63468	2.60816
Mcoln1	NC	0.895608	0.856516	0.890067
	Tfeb-si1	0.879661	0.886605	0.864812
Gns	NC	2.12726	2.11408	2.11834
	Tfeb-si1	2.12923	2.15212	2.13322
Arsa	NC	1.34873	1.29922	1.31607
	Tfeb-si1	1.35367	1.42135	1.36644

## Sheet: Fig 7
TFEB immunostaining (7A, 7D)					Immunostaining (7C)
Experiments	TFEB-positive nuclei/Total nuclei					Indicated cells/Total cells
	1	2	3		TFEB+FOXJ1-	221/329
0mM Trehalose	9/334	4/151	5/151		TFEB-FOXJ1+	100/329
1mM Trehalose	20/189	23/156	40/403		TFEB+FOXJ1+	8/329
10mM Trehalose	135/248	80/153	74/136
100mM Trehalose	384/388	225/225	187/187
DMSO	4/288	10/309	12/371
Torin1	59/339	67/410	66/376
CsA	4/292	5/330	5/356
Centriole immunostaining (7B, 7E)
Experiments	EPCs/Total cells
	1	2	3
0mM Trehalose	137/368	84/233	94/282
1mM Trehalose	86/396	74/362	78/367
10mM Trehalose	59/346	44/385	58/394
100mM Trehalose	18/329	31/483	35/447
DMSO	63/223	109/333	104/369
Torin1	18/338	10/295	21/292
CsA	142/355	109/266	129/382
RNA-seq (7I)
Experiments		1	2	3
Foxj1	NC	2.78957	2.74496	2.76037
	Tfeb-si1	2.84974	2.88439	2.86455
Dnaic1	NC	1.55805	1.52773	1.52089
	Tfeb-si1	1.74459	1.80057	1.78309
Anxa5	NC	2.62987	2.6495	2.62421
	Tfeb-si1	2.81795	2.83038	2.84481
Wdr63	NC	1.67829	1.70532	1.7284
	Tfeb-si1	1.9843	1.98948	2.00833

## Sheet: Fig 8
Cilium immunostaining (8A')
Experiments	EPCs/Total cells
	1	2	3
Tfeb-si1+GFP	98/125	118/139	93/109
Tfeb-si1+GFP-TFEB	24/71	20/70	24/77
Cilium immunostaining (8B')
	Indicated cells/Total cells
	Ependymal	Neuron-like	Other
GFP	45/92	1/92	46/92
GFP-TFEB	19/99	35/99	45/99
GFP-S210A	2/64	43/64	19/64
GFP-deltaNLS	24/68	4/68	40/68
TUBB3 immunostaining (8C')
	Indicated cells/Total cells
	Neuronal	Neuron-like	Other
GFP	9/141	16/141	116/141
GFP-TFEB	41/104	35/104	28/104
GFP-S210A	38/123	60/123	25/123
GFP-deltaNLS	15/126	13/126	98/126

## Sheet: S4 Fig
Immunoblotting (S4F)
Experiments	1	2	3
FOXJ1 d-3	1	1	1
FOXJ1 d+1	3.35	3.11	3.84
FOXJ1 d+5	4.65	4.91	5.21
LHX2 d-3	1	1	1
LHX2 d+1	0.676199	3.33189	1.81
LHX2 d+5	0.629488	2.12611	0.95
γ-TUB d-3	1	1	1
γ-TUB d+1	1.6	2.11	2.17
γ-TUB d+5	2.65	2.84	2.55
ARL13B d-3	1	1	1
ARL13B d+1	1.78	1.89	1.71
ARL13B d+5	5.45	2.7	3.92
ac-TUB d-3	1	1	1
ac-TUB d+1	2.71	3.41	4.36
ac-TUB d+5	12.15	5.07	12.51
OLIG2 d-3	1	1	1
OLIG2 d+1	0.65	0.55	0.65
OLIG2 d+5	0.47	0.17	0.09

## Sheet: S5 Fig
Immunoblotting (S5E)
Experiments	1	2	3
NC	1	1	1
si-Foxj1	0.079	0.082	0.063

## Sheet: S7 Fig
qPCR (S7A)
Experiments	1	2	3
NC	1	1	1
si-Gmnc	0.1	0.22	0.226
Gmnn-si1	0.119	0.139	0.136
Gmnn-si2	0.093	0.105	0.116
Centriole immunostaining (S7B)
Experiments	EPCs/Total cells
	1	2	3
NC	61/346	64/370	57/331
si-Gmnc	10/281	8/261	7/306
Gmnn-si1	141/326	136/317	153/338
Gmnn-si2	126/360	123/314	124/315
qPCR (S7C)
Experiments	1	2	3
NC	1	1	1
si-Gmnc	0.263	0.239	0.293
Gmnn-si1	1.249	1.05	0.892
Gmnn-si2	1.163	0.997	1.285
RNA-seq (S7D)
Experiments		1	2	3
Gmnc	NC	1.12724	1.1875	1.21967
	Tfeb-si1	1.10199	1.08727	1.11407
Gmnn	NC	0.862091	0.886772	0.90138
	Tfeb-si1	0.762094	0.835915	0.797452

## Sheet: S8 Fig
TFEB immunostaining (S8A, S8C)
Experiments	TFEB-positive nuclei/Total nuclei
	1	2	3
-Sucrose/+AA	9/334	4/151	5/151
+Sucrose	351/361	181/182	182/183
-AA	169/419	175/405	161/450
Centriole immunostaining (S8B, S8D)
Experiments	EPCs/Total cells
	1	2	3
-Sucrose/+AA	137/368	84/233	94/282
+Sucrose	15/341	3/307	8/445
+AA	24/322	22/305	20/316

## Sheet: S9 Fig
TFEB immunostaining (S9A)
Experiments	TFEB-positive nuclei/total nuclei
	1	2	3
DMSO	4/288	10/309	12/371
Rapamycin	71/317	50/312	80/445
Average speed (m/s) (S9B)				Escape laterncy (s) (S9C)			Platform crossover number (S9E)
Animals	WT	5xFAD	5xFAD+Rapamycin	WT	5xFAD	5xFAD+Rapamycin	WT	5xFAD	5xFAD+Rapamycin
1	0.1773	0.1495	0.167	20.45	25.18	30.53	1	1	2
2	0.1847	0.1843	0.1575	32.6	24.77	18.88	1	1	4
3	0.1585	0.2048	0.1827	33.35	43.25	17.82	5	1	3
4	0.1745	0.215	0.1557	34.12	44.17	25.65	2	1	2
5	0.1415	0.1797	0.1695	15.82	24.52	23.38	5	1	1
6	0.1668	0.1625		18.77	25.62		3	2
7	0.1745	0.1608		36.38	32.8		5	3
8	0.1693	0.0923		26.3	29.12		2	0
9		0.1588			27.17			0
Escape laterncy (s) (S9D)
Animals	WT					5xFAD					5xFAD+Rapamycin
	Day1	Day2	Day3	Day4	Day5	Day1	Day2	Day3	Day4	Day5	Day1	Day2	Day3	Day4	Day5
1	24.4	37.35	29.88	18.95	10.45	23.75	29.1	34.42	20.72	25.32	44.17	38.38	36.48	17	19.25
2	43.98	55.8	31.2	13.18	19.6	13.75	36.42	18.55	39.8	16.27	25.88	18.92	15.93	24.3	9.8
3	32.6	50.88	22.97	24.5	22.35	27.02	26.12	20.1	13.08	17.95	27.92	26.45	12.65	26.5	22.6
4	47.35	41.05	48.67	23.88	35.15	32.73	40.22	36.35	13.35	30	32.17	47.2	13.73	32.55	16.43
5	60	32.42	15.03	22.23	24.15	22.28	28.55	19.3	25.48	10.3	12.6	40.15	15.75	12.8	12.6
6	20.78	16.5	10.32	21.02	19.55	30.28	22.95	42.65	21.55	39.38
7	29.07	17.85	36.33	26.72	26.15	33.67	34.35	19.1	19.7	18.38
8	38.58	29.6	34.3	21.8	19.68	33.58	27.15	46.93	36.65	30.18
9						48.65	24.88	20.75	22.62	10.93
